# Supplementary material for: Wuqinxi exercise for mind and balance: Enhancing cognition, fall prevention, and quality of life in older adults with mild cognitive impairment
Source: PLoS One. 2026 May 6;21(5):e0346490. doi: 10.1371/journal.pone.0346490 (PMC13148776; doi:10.1371/journal.pone.0346490)
Supplement: S1 Data — (XLSX) [file pone.0346490.s001.xlsx]

## Sheet: Sheet1
Number	Group	MMSE	MoCA	FTSST	TUG（S）				BBS	MFES		Quality of Life (SF-12)
					The first time	The second time	The third time.	Three-time average value		Total score	Average score	GH	PF	RP	BP	RE	MH	VT	SF
1	WEG	22	20	9.47	10.39	10.47	10.53	10.4633	46	86	6.14	51.2083	39.287	47.9626	47.2523	44.8959	58.4453	57.8125	46.4699
2	WEG	24	23	8.68	9.34	9.24	9.36	9.31333	47	97	6.92	51.2083	47.8763	47.9626	47.2523	44.8959	52.3495	67.8753	46.4699
3	WEG	21	18	8.89	10.09	9.98	9.94	10.0033	48	99	7.07	51.2083	56.4656	47.9626	47.2523	44.8959	52.3495	57.8125	46.4699
4	WEG	21	18	9.45	10.6	10.67	10.71	10.66	46	79	5.64	51.2083	47.8763	47.9626	47.2523	44.8959	52.3495	57.8125	46.4699
5	WEG	22	19	9.01	10.07	10.14	10.15	10.12	47	97	6.92	61.9886	56.4656	47.9626	47.2523	44.8959	52.3495	57.8125	46.4699
6	WEG	19	19	8.76	10.11	10.07	10.15	10.11	49	94	6.71	51.2083	47.8763	47.9626	47.2523	44.8959	52.3495	57.8125	36.3721
7	WEG	22	19	8.84	10.29	10.36	10.42	10.3567	48	83	5.93	40.428	47.8763	47.9626	47.2523	50.4873	52.3495	57.8125	46.4699
8	WEG	24	21	8.27	10.09	10.23	10.17	10.1633	48	103	7.36	51.2083	56.4656	47.9626	47.2523	39.3044	46.2537	67.8753	46.4699
9	WEG	24	22	8.38	10.05	10.14	10.29	10.16	47	116	8.28	51.2083	47.8763	47.9626	57.4438	39.3044	46.2537	67.8753	46.4699
10	WEG	22	21	9.68	10.44	10.56	10.61	10.5367	46	71	5.07	51.2083	47.8763	47.9626	47.2523	44.8959	52.3495	57.8125	46.4699
11	WEG	23	21	9.53	10.36	10.44	10.39	10.3967	47	78	5.57	51.2083	47.8763	47.9626	47.2523	44.8959	52.3495	57.8125	46.4699
12	WEG	22	21	9.52	10.77	10.85	10.86	10.8267	47	72	5.14	40.428	47.8763	47.9626	47.2523	44.8959	52.3495	57.8125	36.3721
13	WEG	22	20	9.07	10.46	10.43	10.37	10.42	46	91	6.5	51.2083	47.8763	52.5691	47.2523	44.8959	52.3495	57.8125	46.4699
14	WEG	22	20	9.16	10.48	10.57	10.55	10.5333	47	91	6.5	51.2083	47.8763	52.5691	47.2523	39.3044	52.3495	57.8125	46.4699
15	WEG	21	18	8.62	10.17	10.23	10.26	10.22	48	104	7.43	51.2083	47.8763	52.5691	47.2523	44.8959	46.2537	57.8125	36.3721
16	WEG	20	21	8.06	9.66	9.65	9.75	9.68667	49	102	7.29	51.2083	56.4656	57.1757	57.4438	44.8959	52.3495	57.8125	46.4699
17	WEG	24	21	9.57	10.41	10.46	10.5	10.4567	47	79	5.64	51.2083	39.287	47.9626	47.2523	44.8959	52.3495	57.8125	46.4699
18	WEG	24	19	9.23	10.03	10.11	10.18	10.1067	47	87	6.21	51.2083	39.287	47.9626	47.2523	56.0788	52.3495	57.8125	46.4699
19	WEG	22	19	8.46	10.11	10.19	10.16	10.1533	48	100	7.14	40.428	56.4656	52.5691	47.2523	39.3044	52.3495	67.8753	36.3721
20	WEG	24	23	8.22	9.88	9.78	9.91	9.85667	48	107	7.64	51.2083	56.4656	52.5691	47.2523	39.3044	46.2537	67.8753	46.4699
21	WEG	22	18	8.65	10.06	10.18	10.13	10.1233	47	92	6.57	51.2083	47.8763	47.9626	47.2523	44.8959	52.3495	57.8125	46.4699
22	WEG	21	18	8.71	10.2	10.26	10.33	10.2633	48	90	6.43	51.2083	56.4656	47.9626	47.2523	44.8959	52.3495	57.8125	46.4699
23	WEG	21	19	8.13	10.11	10.07	10.04	10.0733	48	94	6.71	51.2083	56.4656	52.5691	57.4438	44.8959	52.3495	67.8753	46.4699
24	WEG	21	18	8.84	10.42	10.51	10.58	10.5033	47	89	6.35	40.428	47.8763	52.5691	47.2523	39.3044	52.3495	57.8125	36.3721
25	WEG	21	18	8.34	10.22	10.18	10.28	10.2267	48	94	6.71	51.2083	56.4656	52.5691	57.4438	50.4873	46.2537	57.8125	46.4699
26	WEG	22	19	8.01	9.64	9.67	9.59	9.63333	50	105	7.5	40.428	47.8763	52.5691	57.4438	44.8959	52.3495	67.8753	36.3721
1	SEG	22	19	9.37	10.13	10.24	10.19	10.1867	47	85	6.07	51.2083	47.8763	47.9626	47.2523	50.4873	52.3495	57.8125	46.4699
2	SEG	25	23	9.15	10.38	10.49	10.53	10.4667	47	90	6.42	51.2083	47.8763	47.9626	47.2523	39.3044	52.3495	57.8125	46.4699
3	SEG	25	24	8.19	10.22	10.34	10.38	10.3133	48	111	7.92	51.2083	47.8763	52.5691	47.2523	39.3044	52.3495	57.8125	46.4699
4	SEG	24	20	9.21	10.31	10.43	10.47	10.4033	47	81	5.79	40.428	56.4656	52.5691	47.2523	44.8959	52.3495	57.8125	36.3721
5	SEG	22	18	8.16	9.87	9.78	10.01	9.88667	48	118	8.43	51.2083	56.4656	52.5691	57.4438	39.3044	46.2537	67.8753	46.4699
6	SEG	23	21	9.42	10.19	10.32	10.3	10.27	46	86	6.14	51.2083	47.8763	47.9626	47.2523	44.8959	52.3495	57.8125	46.4699
7	SEG	25	24	8.63	10.13	10.21	10.26	10.2	49	109	7.7	51.2083	47.8763	52.5691	57.4438	44.8959	52.3495	57.8125	46.4699
8	SEG	21	18	9.78	10.79	10.75	10.84	10.7933	46	77	5.5	51.2083	47.8763	47.9626	47.2523	50.4873	52.3495	47.7496	46.4699
9	SEG	22	21	9.45	10.27	10.37	10.41	10.35	47	91	6.5	51.2083	56.4656	47.9626	47.2523	44.8959	52.3495	57.8125	46.4699
10	SEG	22	21	9.68	10.43	10.54	10.58	10.5167	47	80	5.71	51.2083	39.287	47.9626	47.2523	50.4873	52.3495	57.8125	46.4699
11	SEG	25	24	8.52	9.84	9.87	9.92	9.87667	48	108	7.71	51.2083	56.4656	52.5691	47.2523	44.8959	52.3495	67.8753	46.4699
12	SEG	22	19	8.83	10.17	10.25	10.28	10.2333	47	94	6.71	51.2083	56.4656	47.9626	47.2523	44.8959	52.3495	57.8125	46.4699
13	SEG	23	21	9.66	10.58	10.67	10.79	10.68	46	75	5.35	51.2083	39.287	47.9626	37.0608	50.4873	52.3495	57.8125	46.4699
14	SEG	21	18	9.43	10.52	10.6	10.64	10.5867	47	77	5.5	51.2083	47.8763	47.9626	47.2523	44.8959	52.3495	57.8125	46.4699
15	SEG	21	18	9.6	10.19	10.28	10.26	10.2433	46	86	6.14	51.2083	47.8763	47.9626	47.2523	50.4873	58.4453	57.8125	46.4699
16	SEG	22	19	8.69	10.02	10.12	10.23	10.1233	49	103	7.36	51.2083	56.4656	52.5691	47.2523	39.3044	52.3495	67.8753	46.4699
17	SEG	22	18	9.04	10.27	10.36	10.33	10.32	47	84	6	40.428	47.8763	52.5691	47.2523	44.8959	52.3495	57.8125	36.3721
18	SEG	22	18	8.68	9.99	10.08	10.13	10.0667	48	105	7.5	51.2083	56.4656	52.5691	47.2523	50.4873	52.3495	67.8753	46.4699
19	SEG	21	19	8.86	10.36	10.41	10.44	10.4033	48	97	6.93	51.2083	47.8763	52.5691	47.2523	44.8959	46.2537	57.8125	46.4699
20	SEG	21	19	8.87	10.38	10.44	10.57	10.4633	48	89	6.36	40.428	47.8763	47.9626	47.2523	44.8959	52.3495	67.8753	36.3721
21	SEG	24	19	8.34	10.01	9.88	10.12	10.0033	49	99	7.07	40.428	56.4656	52.5691	57.4438	44.8959	46.2537	67.8753	46.4699
22	SEG	21	19	8.12	9.64	9.73	9.88	9.75	50	105	7.5	51.2083	56.4656	52.5691	57.4438	44.8959	40.1579	67.8753	46.4699
23	SEG	21	18	8.59	10.03	9.92	10.08	10.01	48	96	6.86	40.428	56.4656	52.5691	57.4438	44.8959	52.3495	57.8125	36.3721
24	SEG	25	24	9.32	10.22	10.32	10.37	10.3033	47	92	6.51	51.2083	39.287	47.9626	47.2523	56.0788	52.3495	57.8125	46.4699
25	SEG	25	23	8.79	10.28	10.39	10.36	10.3433	48	99	7.07	61.9886	47.8763	52.5691	47.2523	44.8959	46.2537	57.8125	46.4699
26	SEG	22	19	8.31	9.96	9.95	9.99	9.96667	49	108	7.71	40.428	47.8763	52.5691	57.4438	44.8959	40.1579	67.8753	36.3721
27	SEG	21	19	8.47	9.97	10..1	10.06	10.015	48	114	8.14	40.428	56.4656	52.5691	57.4438	39.3044	52.3495	67.8753	36.3721
