# Supplementary material for: Wuqinxi exercise for mind and balance: Enhancing cognition, fall prevention, and quality of life in older adults with mild cognitive impairment
Source: PLoS One. 2026 May 6;21(5):e0346490. doi: 10.1371/journal.pone.0346490 (PMC13148776; doi:10.1371/journal.pone.0346490)
Supplement: S2 Data — (XLSX) [file pone.0346490.s002.xlsx]

## Sheet: Sheet1
Number	Group	MMSE	MoCA	FTSST	TUG（S）				BBS	MFES		Quality of Life (SF-12)
					The first time	The second time	The third time.	Three-time average value		Total score	Average score	GH	PF	RP	BP	RE	MH	VT	SF
1	WEG	24	21	7.74	9.46	9.54	9.61	9.53667	51	99	7.07	51.2083	47.8763	47.9626	47.2523	50.4873	58.4453	57.8125	46.4699
2	WEG	26	24	6.81	8.64	8.57	8.69	8.63333	52	111	7.93	61.9886	56.4656	57.1757	57.4438	50.4873	58.4453	67.8753	56.5677
3	WEG	23	20	6.71	9.84	8.95	8.99	9.26	53	116	8.29	61.9886	56.4656	57.1757	47.2523	56.0788	64.541	67.8753	46.4699
4	WEG	22	19	7.49	9.85	9.78	9.88	9.83667	50	92	6.57	51.2083	47.8763	47.9626	47.2523	50.4873	58.4453	67.8753	46.4699
5	WEG	24	20	7.23	9.14	9.09	9.21	9.14667	52	112	8	61.9886	56.4656	57.1757	47.2523	50.4873	64.541	67.8753	56.5677
6	WEG	23	21	6.78	9.16	9.11	9.2	9.15667	53	110	7.86	61.9886	56.4656	57.1757	57.4438	50.4873	64.541	57.8125	46.4699
7	WEG	24	21	6.93	9.39	9.32	9.43	9.38	52	98	7	51.2083	56.4656	57.1757	57.4438	50.4873	58.4453	67.8753	56.5677
8	WEG	26	22	6.29	9.12	9.03	9.06	9.07	51	120	8.57	61.9886	56.4656	57.1757	57.4438	44.8959	64.541	67.8753	56.5677
9	WEG	26	23	6.43	9.04	9.12	9.16	9.10667	51	131	9.36	61.9886	56.4656	57.1757	57.4438	44.8959	52.3495	67.8753	46.4699
10	WEG	23	22	7.87	9.59	9.67	9.69	9.65	50	85	6.07	51.2083	56.4656	47.9626	47.2523	50.4873	52.3495	57.8125	46.4699
11	WEG	24	22	7.64	9.53	9.65	9.71	9.63	52	93	6.64	61.9886	47.8763	47.9626	47.2523	50.4873	52.3495	57.8125	46.4699
12	WEG	23	22	7,83	9.78	9.93	9.91	9.87333	52	87	6.21	51.2083	47.8763	47.9626	47.2523	50.4873	52.3495	57.8125	46.4699
13	WEG	23	22	7,23	9.26	9.37	9.34	9.32333	50	104	7.43	61.9886	56.4656	52.5691	57.4438	50.4873	52.3495	57.8125	46.4699
14	WEG	24	22	7,05	9.44	9.53	9.55	9.50667	52	103	7.36	61.9886	56.4656	57.1757	47.2523	50.4873	52.3495	57.8125	46.4699
15	WEG	24	19	6.78	9.12	9.07	9.14	9.11	53	119	8.5	61.9886	56.4656	57.1757	47.2523	50.4873	58.4453	57.8125	56.5677
16	WEG	23	23	6.32	8.78	8.73	8.83	8.78	55	118	8.43	61.9886	56.4656	57.1757	57.4438	50.4873	52.3495	57.8125	46.4699
17	WEG	25	22	7.53	9.51	9.63	9.7	9.61333	51	92	6.57	51.2083	47.8763	47.9626	47.2523	44.8959	52.3495	57.8125	46.4699
18	WEG	25	20	7.47	9.27	9.35	9.41	9.34333	52	101	7.21	61.9886	56.4656	47.9626	47.2523	56.0788	58.4453	57.8125	46.4699
19	WEG	23	21	6.44	9.15	9.14	9.22	9.17	53	118	8.43	61.9886	56.4656	57.1757	57.4438	44.8959	58.4453	67.8753	46.4699
20	WEG	26	24	6.29	8.81	8.76	8.89	8.82	54	125	8.93	61.9886	56.4656	57.1757	57.4438	56.0788	58.4453	67.8753	46.4699
21	WEG	24	19	6.72	9.04	9.09	9.15	9.09333	52	105	7.5	61.9886	56.4656	57.1757	47.2523	44.8959	52.3495	57.8125	46.4699
22	WEG	24	20	6.68	9.31	9.36	9.4	9.35667	53	107	7.64	61.9886	56.4656	52.5691	57.4438	56.0788	52.3495	57.8125	46.4699
23	WEG	24	21	6.17	9.16	9.24	9.28	9.22667	53	109	7.79	61.9886	56.4656	57.1757	57.4438	44.8959	52.3495	67.8753	46.4699
24	WEG	23	20	6.75	9.38	9.46	9.49	9.44333	52	106	7.57	51.2083	56.4656	52.5691	57.4438	50.4873	52.3495	57.8125	46.4699
25	WEG	24	21	6.42	9.11	9.19	9.16	9.15333	53	112	8	61.9886	56.4656	57.1757	57.4438	56.0788	52.3495	57.8125	46.4699
26	WEG	25	22	6.16	8.73	8.64	8.69	8.68667	55	125	8.93	61.9886	56.4656	57.1757	57.4438	50.4873	58.4453	67.8753	56.5677
1	SEG	22	19	8.95	9.94	9.98	10.03	9.98333	47	89	6.36	51.2083	47.8763	47.9626	47.2523	50.4873	52.3495	57.8125	46.4699
2	SEG	26	24	8.63	10.09	10.17	10.15	10.1367	48	97	6.93	51.2083	56.4656	47.9626	47.2523	44.8959	52.3495	57.8125	46.4699
3	SEG	26	25	7.34	9.98	9.86	10	9.94667	49	119	8.5	61.9886	56.4656	52.5691	47.2523	44.8959	58.4453	67.8753	56.5677
4	SEG	24	20	8.73	10.17	10.11	10.23	10.17	47	86	6.14	40.428	56.4656	52.5691	47.2523	44.8959	58.4453	57.8125	46.4699
5	SEG	23	19	7.74	9.58	9.63	9.73	9.64667	49	125	8.93	61.9886	56.4656	57.1757	57.4438	44.8959	52.3495	67.8753	46.4699
6	SEG	23	21	8.97	10.1	10.03	10.07	10.0667	47	90	6.43	51.2083	47.8763	47.9626	47.2523	50.4873	52.3495	57.8125	46.4699
7	SEG	25	24	7.89	9.87	9.91	9.99	9.92333	49	113	8.07	61.9886	56.4656	52.5691	57.4438	44.8959	52.3495	67.8753	46.4699
8	SEG	22	19	9.18	10.35	10.43	10.41	10.3967	46	83	5.93	51.2083	47.8763	47.9626	47.2523	50.4873	52.3495	57.8125	46.4699
9	SEG	23	22	8.94	10.16	10.07	10.18	10.1367	47	94	6.79	51.2083	56.4656	47.9626	47.2523	44.8959	52.3495	57.8125	46.4699
10	SEG	22	21	9.07	10.08	10.12	10.21	10.1367	48	86	6.14	51.2083	39.287	47.9626	57.4438	50.4873	52.3495	57.8125	46.4699
11	SEG	25	24	8.73	9.26	9.34	9.33	9.31	48	115	8.21	61.9886	56.4656	57.1757	47.2523	56.0788	58.4453	67.8753	46.4699
12	SEG	23	20	8.24	9.75	9.87	9.92	9.84667	48	99	7.07	51.2083	56.4656	47.9626	47.2523	44.8959	52.3495	57.8125	46.4699
13	SEG	23	21	9.16	10.26	10.32	10.39	10.3233	46	79	5.64	51.2083	47.8763	47.9626	47.2523	50.4873	52.3495	57.8125	46.4699
14	SEG	22	19	8.8	10.32	10.23	10.36	10.3033	47	82	5.86	51.2083	47.8763	47.9626	47.2523	44.8959	52.3495	57.8125	46.4699
15	SEG	22	19	9.16	10.04	9.96	10.08	10.0267	47	91	6.5	51.2083	47.8763	47.9626	47.2523	50.4873	58.4453	57.8125	46.4699
16	SEG	22	20	7.93	9.58	9.63	9.65	9.62	49	110	7.86	51.2083	56.4656	57.1757	47.2523	44.8959	52.3495	67.8753	46.4699
17	SEG	22	18	8.35	9.99	10.03	10.12	10.0467	47	89	6.36	40.428	47.8763	52.5691	47.2523	44.8959	52.3495	57.8125	46.4699
18	SEG	22	18	7.94	9.58	9.52	9.62	9.57333	48	112	8	51.2083	56.4656	52.5691	47.2523	50.4873	58.4453	67.8753	56.5677
19	SEG	22	20	8.27	9.89	9.96	10.03	9.96	49	103	7.35	51.2083	47.8763	52.5691	47.2523	44.8959	46.2537	57.8125	46.4699
20	SEG	21	19	8.12	10.15	10.07	10.17	10.13	49	94	6.71	40.428	47.8763	47.9626	47.2523	50.4873	52.3495	67.8753	36.3721
21	SEG	24	19	7.81	9.36	9.42	9.33	9.37	50	106	7.57	40.428	56.4656	57.1757	57.4438	50.4873	46.2537	67.8753	46.4699
22	SEG	22	20	7.49	9.07	9.16	9.04	9.09	50	114	8.14	61.9886	56.4656	57.1757	57.4438	44.8959	52.3495	67.8753	46.4699
23	SEG	22	19	8.06	9.47	9.58	9.55	9.53333	49	103	7.36	51.2083	56.4656	52.5691	57.4438	44.8959	52.3495	57.8125	36.3721
24	SEG	25	24	8.73	10.15	10.06	10.1	10.1033	47	97	6.93	51.2083	47.8763	47.9626	47.2523	56.0788	52.3495	57.8125	46.4699
25	SEG	25	23	8.02	9.77	9.89	10.08	9.91333	48	106	7.57	61.9886	47.8763	52.5691	47.2523	44.8959	46.2537	57.8125	46.4699
26	SEG	22	20	7.68	9.37	9.41	9.44	9.40667	50	116	8.29	51.2083	56.4656	57.1757	57.4438	44.8959	52.3495	67.8753	36.3721
27	SEG	22	20	7.7	9.53	9.62	9.64	9.59667	49	112	8	51.2083	56.4656	57.1757	57.4438	50.4873	52.3495	67.8753	46.4699
